# Supplementary material for: Metabolomic Profiling of Human Urine Related to Mycotoxin Exposure
Source: Toxins (Basel). 2025 Feb 8;17(2):75. doi: 10.3390/toxins17020075 (PMC11860571; doi:10.3390/toxins17020075)
Supplement: Supplementary file 1 [file toxins-17-00075-s001.zip]

Archive with 1 entries (1 files):
- toxins-3437554-supplementary.pdf
